# Supplementary material for: Peroxidasin Inhibition by Phloroglucinol and Other Peroxidase Inhibitors
Source: Antioxidants (Basel). 2023 Dec 21;13(1):23. doi: 10.3390/antiox13010023 (PMC10812467; doi:10.3390/antiox13010023)
Supplement: Supplementary file 1 [file antioxidants-13-00023-s001.zip]

Archive with 1 entries (1 files):
- antioxidants-2745707-supplementary.pdf
